# Supplementary material for: Reversible and permanent effects of tobacco smoke exposure on airway epithelial gene expression
Source: Genome Biol. 2007 Sep 25;8(9):R201. doi: 10.1186/gb-2007-8-9-r201 (PMC2375039; doi:10.1186/gb-2007-8-9-r201)
Supplement: Additional data file 1 — For each gene the following information is given: the Affymetrix identification, the HUGO gene symbol, the direction of the change (up- or down-regulated in current smokers with respect to never smokers), the gene classification based on behavior of former smokers, and the percent reversibility. [file gb-2007-8-9-r201-S1.xls]

## Sheet: Sheet1
Affymetrix ID	Gene Symbol	Direction	Classification	Percent Reversibility
823_at	CX3CL1	Down	Slowly Reversible
208581_x_at	MT1X	Down	Slowly Reversible
209074_s_at	FAM107A	Down	Slowly Reversible
213629_x_at	MT1F	Down	Slowly Reversible
204745_x_at	MT1G	Down	Slowly Reversible
210314_x_at	TNFSF13 /// TNFSF12-TNFSF13	Down	Slowly Reversible
205680_at	MMP10	Down	Irreversible
216346_at	SEC14L3	Down	Irreversible
213432_at	MUC5B /// LOC649768	Down	Irreversible
217853_at	TNS3	Down	Irreversible
218025_s_at	PECI	Down	Irreversible
202746_at	ITM2A	Down	Irreversible
204041_at	MAOB	Down	Irreversible
204753_s_at	HLF	Down	Irreversible
220908_at	CCDC33	Down	Irreversible
218718_at	PDGFC	Down	Irreversible
219820_at	SLC6A16	Down	Irreversible
210524_x_at	---	Down	Irreversible
221747_at	TNS1	Down	Irreversible
219584_at	PLA1A	Down	Irreversible
212354_at	SULF1	Down	Irreversible
200953_s_at	CCND2	Down	Irreversible
207222_at	PLA2G10	Up	Irreversible
211657_at	CEACAM6	Up	Irreversible
213351_s_at	TMCC1	Up	Irreversible
203221_at	TLE1	Up	Irreversible
211361_s_at	SERPINB13	Up	Irreversible
201468_s_at	NQO1	Up	Irreversible
207469_s_at	PIR	Up	Irreversible
210065_s_at	UPK1B	Up	Irreversible
202831_at	GPX2	Up	Irreversible
205499_at	SRPX2	Up	Irreversible
201884_at	CEACAM5	Up	Irreversible
209386_at	TM4SF1	Up	Irreversible
204604_at	PFTK1	Down	Indeterminate
202804_at	ABCC1	Up	Indeterminate
202555_s_at	MYLK	Down	Rapidly Reversible, Most Reversible Tertile	1
203306_s_at	SLC35A1	Up	Rapidly Reversible, Most Reversible Tertile	1
204017_at	KDELR3	Up	Rapidly Reversible, Most Reversible Tertile	1
202437_s_at	CYP1B1	Up	Rapidly Reversible, Most Reversible Tertile	0.8882
206561_s_at	AKR1B10	Up	Rapidly Reversible, Most Reversible Tertile	0.8147
205623_at	ALDH3A1	Up	Rapidly Reversible, Most Reversible Tertile	0.7676
209921_at	SLC7A11	Up	Rapidly Reversible, Most Reversible Tertile	0.7198
205749_at	CYP1A1	Up	Rapidly Reversible, Most Reversible Tertile	0.7036
204059_s_at	ME1	Up	Rapidly Reversible, Most Reversible Tertile	0.6738
205328_at	CLDN10	Up	Rapidly Reversible, Most Reversible Tertile	0.6584
210505_at	ADH7	Up	Rapidly Reversible, Most Reversible Tertile	0.6511
214303_x_at	MUC5AC	Up	Rapidly Reversible, Most Reversible Tertile	0.5882
217626_at	---	Up	Rapidly Reversible, Most Reversible Tertile	0.5822
216594_x_at	AKR1C1	Up	Rapidly Reversible, Most Reversible Tertile	0.573
209699_x_at	AKR1C2	Up	Rapidly Reversible, Most Reversible Tertile	0.5688
204623_at	TFF3	Up	Rapidly Reversible, Most Reversible Tertile	0.5489
204416_x_at	APOC1	Down	Rapidly Reversible, Most Reversible Tertile	0.548
209213_at	CBR1	Up	Rapidly Reversible, Most Reversible Tertile	0.5448
205725_at	SCGB1A1	Down	Rapidly Reversible, Most Reversible Tertile	0.5146
203925_at	GCLM	Up	Rapidly Reversible, Most Reversible Tertile	0.5076
201272_at	AKR1B1	Up	Rapidly Reversible, Most Reversible Tertile	0.5013
219956_at	GALNT6	Up	Rapidly Reversible, Most Reversible Tertile	0.499
205513_at	TCN1	Up	Rapidly Reversible, Most Reversible Tertile	0.4893
201118_at	PGD	Up	Rapidly Reversible, Most Reversible Tertile	0.4868
210397_at	DEFB1	Up	Rapidly Reversible, Most Reversible Tertile	0.4817
209160_at	AKR1C3	Up	Rapidly Reversible, Most Reversible Tertile	0.4752
220192_x_at	SPDEF	Up	Rapidly Reversible, Most Reversible Tertile	0.4749
204532_x_at	UGT1A10 /// UGT1A8 /// UGT1A7 /// UGT1A6 /// UGT1A5 /// UGT1A9 /// UGT1A4 /// UGT1A1 /// UGT1A3	Up	Rapidly Reversible, Most Reversible Tertile	0.4592
202923_s_at	GCLC	Up	Rapidly Reversible, Most Reversible Tertile	0.4591
205221_at	HGD /// LOC642252	Up	Rapidly Reversible, Most Reversible Tertile	0.4542
206153_at	CYP4F11	Up	Rapidly Reversible, Most Reversible Tertile	0.4459
201266_at	TXNRD1	Up	Rapidly Reversible, Most Reversible Tertile	0.4452
203126_at	IMPA2	Up	Rapidly Reversible, Most Reversible Tertile	0.4435
218885_s_at	GALNT12	Up	Rapidly Reversible, Most Reversible Tertile	0.4312
207430_s_at	MSMB	Up	Rapidly Reversible, Most Reversible Tertile	0.4179
217975_at	WBP5	Up	Rapidly Reversible, Most Reversible Tertile	0.4075
219118_at	FKBP11	Up	Rapidly Reversible, Most Reversible Tertile	0.4022
204235_s_at	GULP1	Up	Rapidly Reversible, Most Reversible Tertile	0.3933
201463_s_at	TALDO1	Up	Rapidly Reversible, Most Reversible Tertile	0.3876
208700_s_at	TKT	Up	Rapidly Reversible, Most Reversible Tertile	0.3771
206094_x_at	UGT1A6	Up	Rapidly Reversible, Most Reversible Tertile	0.371
218579_s_at	DHX35	Up	Rapidly Reversible, Most Reversible Tertile	0.361
203180_at	ALDH1A3	Up	Rapidly Reversible, Most Reversible Tertile	0.3609
214211_at	FTH1	Up	Rapidly Reversible, Most Reversible Tertile	0.3519
209448_at	HTATIP2	Up	Rapidly Reversible, Most Reversible Tertile	0.3505
208680_at	PRDX1	Up	Rapidly Reversible, Most Reversible Tertile	0.344
219410_at	TMEM45A	Down	Rapidly Reversible	0.342
219928_s_at	CABYR	Up	Rapidly Reversible	0.3412
204341_at	TRIM16 /// TRIM16L /// LOC653524	Up	Rapidly Reversible	0.3376
213455_at	LOC283677	Up	Rapidly Reversible	0.3361
212560_at	C11orf32	Up	Rapidly Reversible	0.3347
201431_s_at	DPYSL3	Up	Rapidly Reversible	0.3333
205042_at	GNE	Up	Rapidly Reversible	0.3258
212788_x_at	FTL	Up	Rapidly Reversible	0.3244
208864_s_at	TXN	Up	Rapidly Reversible	0.3233
212323_s_at	VPS13D	Up	Rapidly Reversible	0.3162
205860_x_at	FOLH1	Up	Rapidly Reversible	0.3108
210445_at	FABP6	Down	Rapidly Reversible	0.3069
221253_s_at	TXNDC5	Up	Rapidly Reversible	0.3036
210652_s_at	C1orf34	Up	Rapidly Reversible	0.3029
209173_at	AGR2	Up	Rapidly Reversible	0.2936
218313_s_at	GALNT7	Up	Rapidly Reversible	0.2909
220197_at	ATP6V0A4	Up	Rapidly Reversible	0.2859
204970_s_at	MAFG	Up	Rapidly Reversible	0.2828
202528_at	GALE	Up	Rapidly Reversible	0.279
209787_s_at	HMGN4	Up	Rapidly Reversible	0.2702
209897_s_at	SLIT2	Down	Rapidly Reversible	0.2679
209309_at	AZGP1	Up	Rapidly Reversible	0.2666
201502_s_at	NFKBIA	Down	Rapidly Reversible	0.2651
202861_at	PER1	Down	Rapidly Reversible	0.2637
205566_at	ABHD2	Up	Rapidly Reversible	0.2606
203192_at	ABCB6	Up	Rapidly Reversible	0.2582
202275_at	G6PD	Up	Rapidly Reversible	0.2561
214039_s_at	LAPTM4B	Up	Rapidly Reversible	0.2536
214858_at	GPC1	Up	Rapidly Reversible	0.2499
219288_at	C3orf14	Up	Rapidly Reversible	0.2471
218434_s_at	AACS	Up	Rapidly Reversible	0.2462
214088_s_at	FUT3	Up	Rapidly Reversible	0.2425
204976_s_at	AMMECR1	Up	Rapidly Reversible	0.239
210399_x_at	FUT6	Up	Rapidly Reversible	0.2339
213397_x_at	RNASE4	Up	Rapidly Reversible	0.2278
214164_x_at	CA12	Up	Rapidly Reversible	0.2277
203476_at	TPBG	Up	Rapidly Reversible	0.2268
208662_s_at	TTC3	Up	Rapidly Reversible	0.2261
217955_at	BCL2L13	Up	Rapidly Reversible	0.2233
221908_at	TMEM118	Up	Rapidly Reversible	0.2218
209304_x_at	GADD45B	Down	Rapidly Reversible	0.2188
218820_at	C14orf132	Down	Rapidly Reversible	0.2171
208763_s_at	TSC22D3	Down	Rapidly Reversible	0.2166
209865_at	SLC35A3	Up	Rapidly Reversible	0.2163
208843_s_at	GORASP2	Up	Rapidly Reversible	0.2144
50221_at	TFEB	Down	Rapidly Reversible	0.2115
204009_s_at	KRAS	Up	Rapidly Reversible	0.2087
200872_at	S100A10	Up	Rapidly Reversible, Least Reversible Tertile	0.2066
213624_at	SMPDL3A	Up	Rapidly Reversible, Least Reversible Tertile	0.2057
212221_x_at	IDS	Up	Rapidly Reversible, Least Reversible Tertile	0.2006
220945_x_at	MANSC1	Up	Rapidly Reversible, Least Reversible Tertile	0.1999
202936_s_at	SOX9	Down	Rapidly Reversible, Least Reversible Tertile	0.1995
207522_s_at	ATP2A3	Up	Rapidly Reversible, Least Reversible Tertile	0.1979
214106_s_at	GMDS	Up	Rapidly Reversible, Least Reversible Tertile	0.1906
204351_at	S100P	Up	Rapidly Reversible, Least Reversible Tertile	0.1894
205872_x_at	PDE4DIP	Down	Rapidly Reversible, Least Reversible Tertile	0.1891
200612_s_at	AP2B1	Up	Rapidly Reversible, Least Reversible Tertile	0.188
203355_s_at	PSD3	Up	Rapidly Reversible, Least Reversible Tertile	0.1832
212750_at	PPP1R16B	Down	Rapidly Reversible, Least Reversible Tertile	0.1769
208869_s_at	GABARAPL1	Up	Rapidly Reversible, Least Reversible Tertile	0.1757
218677_at	S100A14	Up	Rapidly Reversible, Least Reversible Tertile	0.1713
213273_at	ODZ4	Up	Rapidly Reversible, Least Reversible Tertile	0.1697
209706_at	NKX3-1	Up	Rapidly Reversible, Least Reversible Tertile	0.1641
217858_s_at	ARMCX3	Up	Rapidly Reversible, Least Reversible Tertile	0.1624
208022_s_at	CDC14B	Up	Rapidly Reversible, Least Reversible Tertile	0.1618
202481_at	DHRS3	Up	Rapidly Reversible, Least Reversible Tertile	0.1608
204971_at	CSTA	Up	Rapidly Reversible, Least Reversible Tertile	0.1573
210168_at	C6	Down	Rapidly Reversible, Least Reversible Tertile	0.1571
205596_s_at	SMURF2	Up	Rapidly Reversible, Least Reversible Tertile	0.1566
218960_at	TMPRSS4	Up	Rapidly Reversible, Least Reversible Tertile	0.1562
212192_at	KCTD12	Down	Rapidly Reversible, Least Reversible Tertile	0.1542
220446_s_at	CHST4	Down	Rapidly Reversible, Least Reversible Tertile	0.1519
218741_at	C22orf18	Down	Rapidly Reversible, Least Reversible Tertile	0.1369
209789_at	CORO2B	Down	Rapidly Reversible, Least Reversible Tertile	0.1366
222116_s_at	TBC1D16	Up	Rapidly Reversible, Least Reversible Tertile	0.1351
212449_s_at	LYPLA1	Up	Rapidly Reversible, Least Reversible Tertile	0.1339
219429_at	FA2H	Up	Rapidly Reversible, Least Reversible Tertile	0.1315
206765_at	KCNJ2	Down	Rapidly Reversible, Least Reversible Tertile	0.1228
220306_at	FAM46C	Down	Rapidly Reversible, Least Reversible Tertile	0.1112
200884_at	CKB	Down	Rapidly Reversible, Least Reversible Tertile	0.1094
213217_at	ADCY2	Down	Rapidly Reversible, Least Reversible Tertile	0.1061
208918_s_at	NADK	Up	Rapidly Reversible, Least Reversible Tertile	0.1047
213622_at	COL9A2	Down	Rapidly Reversible, Least Reversible Tertile	0.0981
209780_at	PHTF2	Up	Rapidly Reversible, Least Reversible Tertile	0.0952
206482_at	PTK6	Up	Rapidly Reversible, Least Reversible Tertile	0.0775
200832_s_at	SCD	Down	Rapidly Reversible, Least Reversible Tertile	0.0582
218424_s_at	STEAP3	Down	Rapidly Reversible, Least Reversible Tertile	0.0526
205384_at	FXYD1	Down	Rapidly Reversible, Least Reversible Tertile	0.0511
217755_at	HN1	Up	Rapidly Reversible, Least Reversible Tertile	0.0444
218974_at	FLJ10159	Down	Rapidly Reversible, Least Reversible Tertile	0.0342
219747_at	FLJ23191	Down	Rapidly Reversible, Least Reversible Tertile	0.0274
202468_s_at	CTNNAL1	Down	Rapidly Reversible, Least Reversible Tertile	0
204437_s_at	FOLR1	Down	Rapidly Reversible, Least Reversible Tertile	0
