# Supplementary material for: Reversible and permanent effects of tobacco smoke exposure on airway epithelial gene expression
Source: Genome Biol. 2007 Sep 25;8(9):R201. doi: 10.1186/gb-2007-8-9-r201 (PMC2375039; doi:10.1186/gb-2007-8-9-r201)
Supplement: Additional data file 2 — For each dataset the following information is included: GEO series identification, microarray platform, cell type, where the cells were obtained, cell donor information (if applicable), number of samples, experiment type, exposure, experiment description, data preprocessing, and PUBMED identification (if applicable). [file gb-2007-8-9-r201-S2.xls]

## Sheet: Sheet1
GEO Series	Platform	Cell Type	Where cells obtained	Donors	Total Samples in Series	Experiment Type	Exposure	Description	Data Preprocessing	Publication (Pubmed ID)
GSE3320	Affymetrix U133A	Human primary bronchial epithelial cells	Cytological brushing at bronchoscopy in small airway (10th-12th order)	5 non-smokers, 6 smokers	11	Response	Cigarette smoke	Gene expression changes assoiated with chronic smoke expsosure in the epithelium of the small airway	MAS 5.0	17115125
GSE1276	OMRF Microarray Core Facility Human Print 3	Human primary bronchial epithelial cells	Cambrex Biosciences	Cadaver	26	Time Course, 2-12h	Cigarette smoke condensates and S9 microsomal fraction form Aroclor 1254-treated rats	Explore the acute exposure effects of cigarette smoke condensate and S9 on human bronchial epithelial cells	See Publication	15326394
GSE1815	Affymetrix U95Av2	Human primary bronchial epithelial cells	Cambrex Biosciences	Cadaver	36	Time Points, 8+24h	INF-gamma, dexamethasone, or both	Human bronchial epithelial cells treated for 8 and 24 hours with medium alone, INF-gamma, dexamethosone, or both (INF-gamma + dexamethsone)	MAS 4.0	15985639
GSE2111	Affymetrix U133A 2.0	Human primary bronchial epithelial cells	Brushings at bronchoscopy from R or L mainstem bronchi	Normal volunteers	12	Response	VOSO4 or ZNSO4	Human bronchial epithelial cells treated for 4 hours with control, VOSO4 (vanadium), or ZNSO4	MAS 5.0	16330358
GSE2302	OMRF Microarray Core Facility Human Print 09/30/03	Two normal human bronchial epithelial cell cultures	unknown	unknown	18	Time Points 4+24h	Cigarette smoke or air	Two normal human bronchial epithelial cell cultures in parallel were exposed to air or 15 minutes of cigarette smoke and harvested at 4 and 24 hour time points		No
GSE3004	Affymetrix U95Av2	Human primary bronchial epithelial cells	Bronchial biopsy	5 volunteers with asthma of mild severity	10	Response	Allergen	Airway epithelial gene expression before and after segmental endobronchial allergen challenge	MAS5.0	15618462
GSE3183	Affymetrix U133A	Human bronchial cell line A549	N/A	N/A	15	Time Course, 0, 12, 24h	IL13	A549 cell line was treated with IL13 for 4, 12, and 24 hours, and untreated cells were harvest at 0 and 24 hour time points to explore cytokine mediated mechanisms that lead to asthma	MAS5.0	No
GSE3397	Affymetrix U133A Plus 2.0	Human bronchial epithelial cell line (BEAS-2B)	N/A	N/A	12	Time Points, 4+24h	Respiratory syncytial virus (RSV)	BEAS-2B cells were treated with RSV at 4 and 24 hours or vehicle treated for 4 hours (control)	MAS 5.0	No
GSE5264	Affymetrix U133A Plus 2.0	Human primary bronchial epithelial cells	Cytological brushing at bronchoscopy	3 non-smoking, health adults	30	Time Course, 0-28 Days	Air-liquid interface, retinoic acid	Cells cultured at an air-liquid interaface and treated with retinoic acid to explore transcriptional changes that occur during mucociliary differentiation	RMA	17413031
GSE620	Affymetrix U133A	Human bronchial epithelial cell line (IB3-1 deltaF508/W1282X)	N/A	N/A	11	Time Course, 0, 12, 24h	4-phenylbutyrate	IB3-1 cell line cultures carrying a mutation in the CFTF protein where treated with 4-phenylbutrate which modulates heat shock protein expression and promotes trafficking of deltaF508 CFTR protein	MAS 5.0	14583596
