# Supplementary material for: Reversible and permanent effects of tobacco smoke exposure on airway epithelial gene expression
Source: Genome Biol. 2007 Sep 25;8(9):R201. doi: 10.1186/gb-2007-8-9-r201 (PMC2375039; doi:10.1186/gb-2007-8-9-r201)
Supplement: Additional data file 3 — Average Pearson correlations between seven pairs of replicate samples where probeset gene expression values were determined using Microarray Suite 5.0 (MAS 5.0), log-transformed data from Microarray Suite 5.0 (Log2 MAS 5.0), and RMA. The average, standard deviation, and median of the correlation coefficients are shown. [file gb-2007-8-9-r201-S3.xls]

## Sheet: Sheet1
Pearson Correlation Coefficients
	MAS 5.0	Log2 MAS 5.0	GCRMA	RMA
Average	0.972	0.901	0.985	0.985
SD	0.017	0.028	0.01	0.009
Median	0.978	0.912	0.99	0.987
