# Supplementary material for: Reversible and permanent effects of tobacco smoke exposure on airway epithelial gene expression
Source: Genome Biol. 2007 Sep 25;8(9):R201. doi: 10.1186/gb-2007-8-9-r201 (PMC2375039; doi:10.1186/gb-2007-8-9-r201)
Supplement: Additional data file 4 — This file explains how the samples used in the present study overlap with previous publications. GEO identifications are provided for each sample for the present study and for the previously published studies (each study used different data preprocessing). GEO identification 1 refers to the study published in [15] (15210990), GEO identification 2 refers to the study published in [27] (17334370), and GEO identification 3 refers to the present study. The study published in [48] (15608264) did not have an accompanying GEO submission. [file gb-2007-8-9-r201-S4.xls]

## Sheet: current_study_mapped2
Sample ID	GEO Identification 1	GEO Identification 2	GEO Identification 3	Previous Publication(s)
	MAS 5.0	RMA	GCRMA	PUBMED ID
56		GSM94102	GSM194257	17334370;15608264
58	GSM15693	GSM94097	GSM194258	15210990;17334370;15608264
59	GSM15729		GSM194218	15210990;15608264
60	GSM15730		GSM194219	15210990;15608264
61	GSM15747	GSM94096	GSM194298	15210990;17334370;15608264
63		GSM94078	GSM194299	17334370;15608264
67	GSM15696	GSM94077	GSM194259	15210990;17334370;15608264
68	GSM15695	GSM94081	GSM194260	15210990;17334370;15608264
69	GSM15748	GSM94100	GSM194300	15210990;17334370;15608264
70	GSM15731		GSM194220	15210990;15608264
71	GSM15694	GSM94079	GSM194261	15210990;17334370;15608264
72	GSM15749	GSM94087	GSM194301	15210990;17334370;15608264
73	GSM15697	GSM94104	GSM194262	15210990;17334370;15608264
75	GSM15698	GSM94094	GSM194263	15210990;17334370;15608264
77	GSM15699	GSM94086	GSM194302	15210990;17334370;15608264
78	GSM15732		GSM194221	15210990;15608264
79	GSM15700	GSM94082	GSM194264	15210990;17334370;15608264
81	GSM15701	GSM94099	GSM194265	15210990;17334370;15608264
82	GSM15702	GSM94088	GSM194266	15210990;17334370;15608264
83	GSM15703	GSM94093	GSM194267	15210990;17334370;15608264
84	GSM15751	GSM94089	GSM194303	15210990;17334370;15608264
85		GSM94091	GSM194268	17334370;15608264
86		GSM94105	GSM194269	17334370;15608264
87	GSM15752	GSM94084	GSM194304	15210990;17334370;15608264
88	GSM15704	GSM94085	GSM194270	15210990;17334370;15608264
89	GSM15753	GSM94103	GSM194305	15210990;17334370;15608264
91	GSM15705		GSM194271	15210990;15608264
92	GSM15706	GSM94098	GSM194272	15210990;17334370;15608264
94	GSM15734		GSM194222	15210990;15608264
95	GSM15754	GSM94092	GSM194306	15210990;17334370;
96	GSM15735		GSM194223	15210990;15608264
97	GSM15707	GSM94095	GSM194273	15210990;17334370;15608264
98	GSM15708	GSM94101	GSM194274	15210990;17334370;15608264
99	GSM15710	GSM94083	GSM194275	15210990;17334370;15608264
100	GSM15736		GSM194203	15210990;15608264
102	GSM15709	GSM94110	GSM194224	15210990;17334370;15608264
104	GSM15755	GSM94108	GSM194276	15210990;17334370;15608264
105	GSM15738		GSM194204	15210990;15608264
106	GSM15711	GSM94116	GSM194225	15210990;17334370;15608264
108	GSM15739		GSM194205	15210990;15608264
109	GSM15712	GSM94129	GSM194226	15210990;17334370;15608264
112	GSM15717	GSM94128	GSM194227	15210990;17334370;15608264
113	GSM15713	GSM94137	GSM194228	15210990;17334370;15608264
116	GSM15716	GSM94114	GSM194229	15210990;17334370;15608264
118	GSM15740		GSM194206	15210990;15608264
119		GSM98790	GSM194277	17334370
120		GSM94124	GSM194230	17334370;15608264
124		GSM94107	GSM194231	17334370;15608264
125		GSM94118	GSM194278	17334370;15608264
127			GSM194207	15608264
132			GSM194208	15608264
134		GSM94126	GSM194232	17334370;15608264
140		GSM94135	GSM194279	17334370;15608264
141		GSM94117	GSM194280	17334370;15608264
143		GSM94111	GSM194233	17334370;15608264
147		GSM94121	GSM194281	17334370;15608264
149			GSM194209	15608264
151		GSM94132	GSM194234	17334370;15608264
161		GSM94123	GSM194235	17334370;15608264
162		GSM94115	GSM194282	17334370;15608264
172		GSM94130	GSM194283	17334370;15608264
173		GSM94131	GSM194284	17334370;15608264
176		GSM94127	GSM194236	17334370;15608264
194			GSM194210	15608264
195		GSM94136	GSM194237	17334370
196		GSM94134	GSM194285	17334370
207		GSM94143	GSM194238	17334370
220		GSM94146	GSM194239	17334370
223		GSM94148	GSM194240	17334370
225		GSM94141	GSM194241	17334370
226		GSM94145	GSM194242	17334370
238		GSM94140	GSM194243	17334370
240		GSM94139	GSM194286	17334370
241		GSM94142	GSM194244	17334370
244		GSM98791	GSM194245	17334370
246		GSM94138	GSM194287	17334370
247		GSM94147	GSM194288	17334370
250		GSM94144	GSM194289	17334370
254			GSM194211
259			GSM194212	15608264
262		GSM98789	GSM194290	17334370
263		GSM98788	GSM194291	17334370
265		GSM98799	GSM194246	17334370
282		GSM98786	GSM194247	17334370
283		GSM93997	GSM194248	17334370
286		GSM98796	GSM194249	17334370
292		GSM98792	GSM194250	17334370
293			GSM194213
296		GSM98800	GSM194292	17334370
300		GSM98794	GSM194251	17334370
301		GSM98793	GSM194293	17334370
304		GSM98795	GSM194294	17334370
307		GSM98787	GSM194252	17334370
309		GSM98785	GSM194253	17334370
311			GSM194214
316		GSM98798	GSM194295	17334370
317		GSM98801	GSM194296	17334370
318			GSM194215
326		GSM98797	GSM194297	17334370
330			GSM194254
332			GSM194216
333			GSM194255
334			GSM194217
336			GSM194256
