# Supplementary material for: Reversible and permanent effects of tobacco smoke exposure on airway epithelial gene expression
Source: Genome Biol. 2007 Sep 25;8(9):R201. doi: 10.1186/gb-2007-8-9-r201 (PMC2375039; doi:10.1186/gb-2007-8-9-r201)
Supplement: Additional data file 5 — Primer sequences for the four candidate genes (ALDH3A1, CEACAM5, CYP1B1, and NQO1) designed with PRIMER EXPRESS software (Applied Biosystems), and the primer sequences of the housekeeping gene GAPDH adopted from Vandesompele et al. [59]. [file gb-2007-8-9-r201-S5.xls]

## Sheet: Sheet1
Quantitative RT-PCR primer sequences:
ALDH3A1
Forward: 5' - ATG GGA TCC TAC CAT GGC AAG - 3'
Reverse: 5' - GCG GCG GTG AGA GAA AGT CT - 3'
CEACAM5
Forward: 5' - GTC TTG TTT CCC AGA TTT CAG GAA - 3'
Reverse: 5' - AGA GTG GAT AGC TTA AAA GAA AAA AA - 3'
CYP1B1
Forward: 5' - GAA TGC TTT TAG TGT GTG CAT AAT AGC T - 3'
Reverse: 5' - TTT CCC CAG AAT GTA CTT TGT CTA CA - 3'
NQO1
Forward: 5' - TGG GAG ACA GCC TCT TAC TTG C - 3'
Reverse: 5' - CAG CTC GGT CCA ATC CCT TC - 3'
GAPDH
Forward: 5' - TGC ACC ACC AAC TGC TTA GC - 3'
Reverse: 5' - GGC ATG GAC TGT GGT CAT GAG - 3'
